# Supplementary material for: Gausemycin A-Resistant Staphylococcus aureus Demonstrates Affected Cell Membrane and Cell Wall Homeostasis
Source: Microorganisms. 2023 May 18;11(5):1330. doi: 10.3390/microorganisms11051330 (PMC10220612; doi:10.3390/microorganisms11051330)
Supplement: Supplementary file 1 [file microorganisms-11-01330-s001.zip]

Archive with 1 entries (1 files):
- microorganisms-2398200-supplementary.pdf
